# Supplementary material for: Role of NS2 specific RNA binding and phosphorylation in liquid−liquid phase separation and virus assembly
Source: Nucleic Acids Res. Author manuscript; Available in PMC 2022 Nov 7. (PMC9638936; doi:10.1093/nar/gkac904)
Supplement: Supplementary Material [file EMS155994-supplement-Supplementary_Material.zip]

Archive with 5 entries (5 files):
- Legends to videos NAR-02630-R-2022.R1.docx
- Supplementary material Sept 26.docx
- V1.avi
- V2.avi
- V3.avi
